# Supplementary material for: Room temperature olefination of methane with titanium–carbon multiple bonds
Source: Chem Sci. 2018 Feb 13;9(13):3376–85. doi: 10.1039/c7sc05238c (PMC5933228; doi:10.1039/c7sc05238c)
Supplement: Supplementary file 2 [file SC-009-C7SC05238C-s002.cif]

# Electronic Supplementary Material (ESI) for Chemical Science.
# This journal is © The Royal Society of Chemistry 2018

####################################################################### 
# 
# This file contains crystal structure data downloaded from the 
# Cambridge Structural Database (CSD) hosted by the Cambridge 
# Crystallographic Data Centre (CCDC).
# 
# Full information about CCDC data access policies and citation 
# guidelines are available at http://www.ccdc.cam.ac.uk/access/V1 
# 
# Audit and citation data items may have been added by the CCDC. 
# Please retain this information to preserve the provenance of 
# this file and to allow appropriate attribution of the data. 
# 
#######################################################################

data_UP9290
_database_code_depnum_ccdc_archive 'CCDC 1590107'
_audit_update_record             
;
2017-12-08 deposited with the CCDC.
2018-02-13 downloaded from the CCDC.
;

_audit_creation_date             2017-09-23
_audit_creation_method           
;
Olex2 1.2
(compiled 2017.08.10 svn.r3461 for OlexSys, GUI svn.r5381)
;
_shelx_SHELXL_version_number     2014/7
_chemical_formula_moiety         'C52 H57 N O2 P2 S2 Ti'
_chemical_formula_sum            'C52 H57 N O2 P2 S2 Ti'
_chemical_formula_weight         901.94

loop_
_atom_type_symbol
_atom_type_description
_atom_type_scat_dispersion_real
_atom_type_scat_dispersion_imag
_atom_type_scat_source
C C 0.0033 0.0016 'International Tables Vol C Tables 4.2.6.8 and 6.1.1.4'
H H 0.0000 0.0000 'International Tables Vol C Tables 4.2.6.8 and 6.1.1.4'
N N 0.0061 0.0033 'International Tables Vol C Tables 4.2.6.8 and 6.1.1.4'
O O 0.0106 0.0060 'International Tables Vol C Tables 4.2.6.8 and 6.1.1.4'
P P 0.1023 0.0942 'International Tables Vol C Tables 4.2.6.8 and 6.1.1.4'
S S 0.1246 0.1234 'International Tables Vol C Tables 4.2.6.8 and 6.1.1.4'
Ti Ti 0.2776 0.4457 'International Tables Vol C Tables 4.2.6.8 and 6.1.1.4'

_shelx_space_group_comment       
;
The symmetry employed for this shelxl refinement is uniquely defined
by the following loop, which should always be used as a source of
symmetry information in preference to the above space-group names.
They are only intended as comments.
;
_space_group_crystal_system      monoclinic
_space_group_IT_number           14
_space_group_name_H-M_alt        'P 1 21/c 1'
_space_group_name_Hall           '-P 2ybc'
loop_
_space_group_symop_operation_xyz
'x, y, z'
'-x, y+1/2, -z+1/2'
'-x, -y, -z'
'x, -y-1/2, z-1/2'

_cell_length_a                   14.314(3)
_cell_length_b                   12.233(3)
_cell_length_c                   27.034(6)
_cell_angle_alpha                90
_cell_angle_beta                 102.751(13)
_cell_angle_gamma                90
_cell_volume                     4617.0(18)
_cell_formula_units_Z            4
_cell_measurement_reflns_used    9637
_cell_measurement_temperature    100(1)
_cell_measurement_theta_max      27.478
_cell_measurement_theta_min      2.236
_exptl_absorpt_coefficient_mu    0.387
_exptl_absorpt_correction_T_max  0.7456
_exptl_absorpt_correction_T_min  0.6546
_exptl_absorpt_correction_type   multi-scan
_exptl_absorpt_process_details   'SADABS v2014/4'
_exptl_crystal_colour            orange
_exptl_crystal_density_diffrn    1.298
_exptl_crystal_description       prism
_exptl_crystal_F_000             1904
_exptl_crystal_size_max          0.13
_exptl_crystal_size_mid          0.10
_exptl_crystal_size_min          0.02
_diffrn_reflns_av_R_equivalents  0.0951
_diffrn_reflns_av_unetI/netI     0.0598
_diffrn_reflns_Laue_measured_fraction_full 1.000
_diffrn_reflns_Laue_measured_fraction_max 0.995
_diffrn_reflns_limit_h_max       18
_diffrn_reflns_limit_h_min       -18
_diffrn_reflns_limit_k_max       15
_diffrn_reflns_limit_k_min       -15
_diffrn_reflns_limit_l_max       35
_diffrn_reflns_limit_l_min       -35
_diffrn_reflns_number            102996
_diffrn_reflns_point_group_measured_fraction_full 1.000
_diffrn_reflns_point_group_measured_fraction_max 0.995
_diffrn_reflns_theta_full        25.242
_diffrn_reflns_theta_max         27.615
_diffrn_reflns_theta_min         1.459
_diffrn_ambient_temperature      100(1)
_diffrn_detector_area_resol_mean ?
_diffrn_measured_fraction_theta_full 1.000
_diffrn_measured_fraction_theta_max 0.995
_diffrn_measurement_device       'CCD area detector'
_diffrn_measurement_device_type  'Bruker APEXII'
_diffrn_measurement_method       '\w and \f scans'
_diffrn_radiation_monochromator  graphite
_diffrn_radiation_type           MoK\a
_diffrn_radiation_wavelength     0.71073
_diffrn_source                   'sealed tube'
_reflns_number_gt                7481
_reflns_number_total             10669
_reflns_threshold_expression     'I > 2\s(I)'
_computing_data_collection       'Bruker APEX2 v2014.11-0'
_computing_data_reduction        'Bruker SAINT v8.34A'
_computing_publication_material  'Olex2 (Dolomanov et al., 2009)'
_computing_structure_refinement  'ShelXL (Sheldrick, 2015)'
_computing_structure_solution    'SHELXS-97 (Sheldrick, 2008)'
_refine_diff_density_max         0.455
_refine_diff_density_min         -0.486
_refine_diff_density_rms         0.070
_refine_ls_extinction_coef       .
_refine_ls_extinction_method     none
_refine_ls_goodness_of_fit_ref   1.012
_refine_ls_hydrogen_treatment    mixed
_refine_ls_matrix_type           full
_refine_ls_number_parameters     555
_refine_ls_number_reflns         10669
_refine_ls_number_restraints     0
_refine_ls_R_factor_all          0.0785
_refine_ls_R_factor_gt           0.0426
_refine_ls_restrained_S_all      1.012
_refine_ls_shift/su_max          0.001
_refine_ls_shift/su_mean         0.000
_refine_ls_structure_factor_coef Fsqd
_refine_ls_weighting_details     
'w=1/[\s^2^(Fo^2^)+(0.0403P)^2^+2.7803P] where P=(Fo^2^+2Fc^2^)/3'
_refine_ls_weighting_scheme      calc
_refine_ls_wR_factor_gt          0.0867
_refine_ls_wR_factor_ref         0.0983
_refine_special_details          ?
_atom_sites_solution_hydrogens   mixed
_atom_sites_solution_primary     geom
_atom_sites_solution_secondary   direct

loop_
_atom_site_label
_atom_site_type_symbol
_atom_site_fract_x
_atom_site_fract_y
_atom_site_fract_z
_atom_site_U_iso_or_equiv
_atom_site_adp_type
_atom_site_occupancy
_atom_site_site_symmetry_order
_atom_site_calc_flag
_atom_site_refinement_flags_posn
_atom_site_refinement_flags_adp
_atom_site_refinement_flags_occupancy
_atom_site_disorder_assembly
_atom_site_disorder_group
Ti1 Ti 0.69659(3) 0.29381(3) 0.37706(2) 0.01044(9) Uani 1 1 d . . . . .
S1 S 0.99665(4) 0.38213(6) 0.26153(2) 0.02378(15) Uani 1 1 d . . . . .
S2 S 0.63340(4) -0.04852(5) 0.45221(2) 0.01864(13) Uani 1 1 d . . . . .
P1 P 0.61164(4) 0.41881(5) 0.29735(2) 0.01256(12) Uani 1 1 d . . . . .
P2 P 0.76223(4) 0.28058(5) 0.47554(2) 0.01232(12) Uani 1 1 d . . . . .
O1 O 0.81948(10) 0.29424(12) 0.36758(6) 0.0158(3) Uani 1 1 d . . . . .
O2 O 0.61749(10) 0.20152(12) 0.32987(5) 0.0132(3) Uani 1 1 d . . . . .
N1 N 0.63596(13) 0.41777(14) 0.40755(7) 0.0126(4) Uani 1 1 d . . . . .
C1 C 0.54099(15) 0.44595(16) 0.38283(8) 0.0123(4) Uani 1 1 d . . . . .
C2 C 0.47117(16) 0.46901(18) 0.41033(8) 0.0154(5) Uani 1 1 d . . . . .
H2 H 0.4881 0.4713 0.4456 0.020 Uiso 1 1 calc R . . . .
C3 C 0.37746(16) 0.48831(19) 0.38570(9) 0.0179(5) Uani 1 1 d . . . . .
H3 H 0.3323 0.5039 0.4047 0.024 Uiso 1 1 calc R . . . .
C4 C 0.34902(16) 0.4850(2) 0.33316(9) 0.0189(5) Uani 1 1 d . . . . .
C5 C 0.41816(16) 0.46233(19) 0.30572(9) 0.0172(5) Uani 1 1 d . . . . .
H5 H 0.4003 0.4598 0.2705 0.023 Uiso 1 1 calc R . . . .
C6 C 0.51409(15) 0.44315(17) 0.32962(8) 0.0133(4) Uani 1 1 d . . . . .
C7 C 0.24618(17) 0.5068(3) 0.30722(10) 0.0323(7) Uani 1 1 d . . . . .
H7A H 0.2440 0.5603 0.2810 0.048 Uiso 1 1 calc GR . . . .
H7B H 0.2121 0.5338 0.3316 0.048 Uiso 1 1 calc GR . . . .
H7C H 0.2170 0.4402 0.2926 0.048 Uiso 1 1 calc GR . . . .
C8 C 0.63277(16) 0.55867(18) 0.27619(9) 0.0173(5) Uani 1 1 d . . . . .
H8 H 0.5743 0.5829 0.2526 0.023 Uiso 1 1 calc R . . . .
C9 C 0.71418(17) 0.5611(2) 0.24806(9) 0.0245(6) Uani 1 1 d . . . . .
H9A H 0.7001 0.5116 0.2199 0.037 Uiso 1 1 calc GR . . . .
H9B H 0.7728 0.5395 0.2707 0.037 Uiso 1 1 calc GR . . . .
H9C H 0.7209 0.6338 0.2359 0.037 Uiso 1 1 calc GR . . . .
C10 C 0.65280(18) 0.63785(19) 0.32050(9) 0.0241(5) Uani 1 1 d . . . . .
H10A H 0.6652 0.7092 0.3086 0.036 Uiso 1 1 calc GR . . . .
H10B H 0.7077 0.6134 0.3452 0.036 Uiso 1 1 calc GR . . . .
H10C H 0.5982 0.6410 0.3357 0.036 Uiso 1 1 calc GR . . . .
C11 C 0.55974(16) 0.34045(19) 0.23887(8) 0.0170(5) Uani 1 1 d . . . . .
H11 H 0.5143 0.2883 0.2479 0.023 Uiso 1 1 calc R . . . .
C12 C 0.50475(18) 0.4056(2) 0.19377(9) 0.0228(5) Uani 1 1 d . . . . .
H12A H 0.5482 0.4524 0.1813 0.034 Uiso 1 1 calc GR . . . .
H12B H 0.4567 0.4492 0.2042 0.034 Uiso 1 1 calc GR . . . .
H12C H 0.4746 0.3563 0.1674 0.034 Uiso 1 1 calc GR . . . .
C13 C 0.63783(18) 0.2725(2) 0.22233(9) 0.0221(5) Uani 1 1 d . . . . .
H13A H 0.6091 0.2268 0.1942 0.033 Uiso 1 1 calc GR . . . .
H13B H 0.6698 0.2277 0.2501 0.033 Uiso 1 1 calc GR . . . .
H13C H 0.6834 0.3206 0.2123 0.033 Uiso 1 1 calc GR . . . .
C14 C 0.68189(15) 0.47809(17) 0.45039(8) 0.0126(4) Uani 1 1 d . . . . .
C15 C 0.66251(16) 0.58812(18) 0.45813(8) 0.0151(5) Uani 1 1 d . . . . .
H15 H 0.6152 0.6246 0.4348 0.020 Uiso 1 1 calc R . . . .
C16 C 0.71340(16) 0.64275(18) 0.50025(8) 0.0170(5) Uani 1 1 d . . . . .
H16 H 0.6982 0.7153 0.5051 0.023 Uiso 1 1 calc R . . . .
C17 C 0.78644(15) 0.59351(18) 0.53566(8) 0.0145(5) Uani 1 1 d . . . . .
C18 C 0.80580(16) 0.48421(18) 0.52809(8) 0.0143(5) Uani 1 1 d . . . . .
H18 H 0.8545 0.4492 0.5511 0.019 Uiso 1 1 calc R . . . .
C19 C 0.75391(15) 0.42562(17) 0.48669(8) 0.0123(4) Uani 1 1 d . . . . .
C20 C 0.84008(17) 0.65386(19) 0.58145(9) 0.0206(5) Uani 1 1 d . . . . .
H20A H 0.8499 0.7282 0.5724 0.031 Uiso 1 1 calc GR . . . .
H20B H 0.9010 0.6193 0.5939 0.031 Uiso 1 1 calc GR . . . .
H20C H 0.8037 0.6527 0.6073 0.031 Uiso 1 1 calc GR . . . .
C21 C 0.88557(16) 0.23824(18) 0.50597(9) 0.0172(5) Uani 1 1 d . . . . .
H21 H 0.8969 0.2569 0.5421 0.023 Uiso 1 1 calc R . . . .
C22 C 0.89380(19) 0.11400(19) 0.50163(10) 0.0257(6) Uani 1 1 d . . . . .
H22A H 0.8813 0.0936 0.4665 0.039 Uiso 1 1 calc GR . . . .
H22B H 0.8480 0.0793 0.5176 0.039 Uiso 1 1 calc GR . . . .
H22C H 0.9573 0.0912 0.5180 0.039 Uiso 1 1 calc GR . . . .
C23 C 0.96101(16) 0.2970(2) 0.48353(9) 0.0206(5) Uani 1 1 d . . . . .
H23A H 0.9484 0.2842 0.4476 0.031 Uiso 1 1 calc GR . . . .
H23B H 1.0234 0.2696 0.4990 0.031 Uiso 1 1 calc GR . . . .
H23C H 0.9585 0.3741 0.4898 0.031 Uiso 1 1 calc GR . . . .
C24 C 0.68653(16) 0.22082(18) 0.51670(8) 0.0159(5) Uani 1 1 d . . . . .
H24 H 0.6784 0.1430 0.5083 0.021 Uiso 1 1 calc R . . . .
C25 C 0.58634(16) 0.27285(19) 0.50477(9) 0.0180(5) Uani 1 1 d . . . . .
H25A H 0.5585 0.2656 0.4692 0.027 Uiso 1 1 calc GR . . . .
H25B H 0.5914 0.3489 0.5137 0.027 Uiso 1 1 calc GR . . . .
H25C H 0.5465 0.2366 0.5240 0.027 Uiso 1 1 calc GR . . . .
C26 C 0.73093(18) 0.2288(2) 0.57360(8) 0.0226(5) Uani 1 1 d . . . . .
H26A H 0.7889 0.1867 0.5814 0.034 Uiso 1 1 calc GR . . . .
H26B H 0.6866 0.2008 0.5924 0.034 Uiso 1 1 calc GR . . . .
H26C H 0.7451 0.3038 0.5826 0.034 Uiso 1 1 calc GR . . . .
C27 C 0.87375(16) 0.32156(19) 0.33232(8) 0.0151(5) Uani 1 1 d . . . . .
H27 H 0.8331(17) 0.3212(19) 0.2971(9) 0.018(6) Uiso 1 1 d . . . . .
C28 C 0.91676(15) 0.43443(18) 0.34130(8) 0.0143(5) Uani 1 1 d . . . . .
C29 C 0.90245(16) 0.50236(19) 0.37997(8) 0.0179(5) Uani 1 1 d . . . . .
H29 H 0.8658 0.4782 0.4023 0.024 Uiso 1 1 calc R . . . .
C30 C 0.94226(17) 0.6059(2) 0.38566(9) 0.0223(5) Uani 1 1 d . . . . .
H30 H 0.9333 0.6507 0.4120 0.030 Uiso 1 1 calc R . . . .
C31 C 0.99567(17) 0.6431(2) 0.35190(10) 0.0249(6) Uani 1 1 d . . . . .
H31 H 1.0208 0.7135 0.3552 0.033 Uiso 1 1 calc R . . . .
C32 C 1.01155(16) 0.5762(2) 0.31371(9) 0.0222(5) Uani 1 1 d . . . . .
H32 H 1.0477 0.6010 0.2913 0.030 Uiso 1 1 calc R . . . .
C33 C 0.97336(16) 0.47166(19) 0.30875(8) 0.0178(5) Uani 1 1 d . . . . .
C34 C 1.01493(16) 0.26219(19) 0.29917(8) 0.0187(5) Uani 1 1 d . . . . .
C35 C 1.09001(17) 0.1917(2) 0.29647(9) 0.0241(6) Uani 1 1 d . . . . .
H35 H 1.1306 0.2071 0.2749 0.032 Uiso 1 1 calc R . . . .
C36 C 1.10360(17) 0.0988(2) 0.32614(10) 0.0261(6) Uani 1 1 d . . . . .
H36 H 1.1530 0.0508 0.3242 0.035 Uiso 1 1 calc R . . . .
C37 C 1.04376(17) 0.0768(2) 0.35890(10) 0.0239(5) Uani 1 1 d . . . . .
H37 H 1.0535 0.0145 0.3791 0.032 Uiso 1 1 calc R . . . .
C38 C 0.96909(16) 0.14810(19) 0.36145(9) 0.0190(5) Uani 1 1 d . . . . .
H38 H 0.9292 0.1332 0.3835 0.025 Uiso 1 1 calc R . . . .
C39 C 0.95375(15) 0.24037(18) 0.33159(8) 0.0156(5) Uani 1 1 d . . . . .
C40 C 0.62961(15) 0.13452(17) 0.37164(8) 0.0126(4) Uani 1 1 d . . . . .
C41 C 0.54061(16) 0.11535(17) 0.38938(8) 0.0134(4) Uani 1 1 d . . . . .
C42 C 0.45806(16) 0.17629(18) 0.36953(8) 0.0159(5) Uani 1 1 d . . . . .
H42 H 0.4607 0.2311 0.3460 0.021 Uiso 1 1 calc R . . . .
C43 C 0.37247(17) 0.1570(2) 0.38400(9) 0.0199(5) Uani 1 1 d . . . . .
H43 H 0.3192 0.2000 0.3709 0.027 Uiso 1 1 calc R . . . .
C44 C 0.36605(17) 0.0746(2) 0.41772(9) 0.0222(5) Uani 1 1 d . . . . .
H44 H 0.3087 0.0614 0.4274 0.030 Uiso 1 1 calc R . . . .
C45 C 0.44648(17) 0.01140(19) 0.43708(9) 0.0200(5) Uani 1 1 d . . . . .
H45 H 0.4422 -0.0456 0.4592 0.027 Uiso 1 1 calc R . . . .
C46 C 0.53311(16) 0.03220(18) 0.42380(8) 0.0156(5) Uani 1 1 d . . . . .
C47 C 0.70139(16) -0.04585(18) 0.40516(8) 0.0167(5) Uani 1 1 d . . . . .
C48 C 0.76252(17) -0.13364(19) 0.40393(9) 0.0218(5) Uani 1 1 d . . . . .
H48 H 0.7666 -0.1902 0.4273 0.029 Uiso 1 1 calc R . . . .
C49 C 0.81749(18) -0.1361(2) 0.36757(10) 0.0261(6) Uani 1 1 d . . . . .
H49 H 0.8591 -0.1941 0.3668 0.035 Uiso 1 1 calc R . . . .
C50 C 0.81049(17) -0.05338(19) 0.33289(9) 0.0218(5) Uani 1 1 d . . . . .
H50 H 0.8470 -0.0556 0.3084 0.029 Uiso 1 1 calc R . . . .
C51 C 0.74921(16) 0.03353(18) 0.33417(8) 0.0166(5) Uani 1 1 d . . . . .
H51 H 0.7443 0.0885 0.3100 0.022 Uiso 1 1 calc R . . . .
C52 C 0.69450(16) 0.04065(17) 0.37090(8) 0.0141(4) Uani 1 1 d . . . . .

loop_
_atom_site_aniso_label
_atom_site_aniso_U_11
_atom_site_aniso_U_22
_atom_site_aniso_U_33
_atom_site_aniso_U_23
_atom_site_aniso_U_13
_atom_site_aniso_U_12
Ti1 0.00728(19) 0.01216(19) 0.01290(19) 0.00031(15) 0.00445(15) 0.00096(15)
S1 0.0168(3) 0.0385(4) 0.0186(3) 0.0012(3) 0.0094(3) 0.0004(3)
S2 0.0222(3) 0.0163(3) 0.0192(3) 0.0044(2) 0.0084(2) 0.0024(2)
P1 0.0094(3) 0.0156(3) 0.0134(3) 0.0024(2) 0.0043(2) 0.0012(2)
P2 0.0112(3) 0.0130(3) 0.0134(3) -0.0001(2) 0.0039(2) 0.0013(2)
O1 0.0101(8) 0.0208(8) 0.0192(8) 0.0023(7) 0.0088(6) 0.0018(6)
O2 0.0131(8) 0.0140(8) 0.0128(7) 0.0001(6) 0.0038(6) -0.0004(6)
N1 0.0093(9) 0.0147(9) 0.0135(9) 0.0002(7) 0.0018(7) 0.0019(7)
C1 0.0109(11) 0.0082(10) 0.0176(11) 0.0007(8) 0.0030(9) 0.0006(8)
C2 0.0149(12) 0.0174(11) 0.0149(11) -0.0004(9) 0.0055(9) 0.0014(9)
C3 0.0107(11) 0.0207(12) 0.0244(12) 0.0020(10) 0.0087(10) 0.0016(9)
C4 0.0088(11) 0.0251(13) 0.0224(12) 0.0060(10) 0.0023(9) 0.0008(9)
C5 0.0114(11) 0.0230(12) 0.0165(11) 0.0019(10) 0.0017(9) -0.0011(9)
C6 0.0102(11) 0.0127(11) 0.0180(11) 0.0015(9) 0.0053(9) 0.0004(8)
C7 0.0121(13) 0.0576(19) 0.0282(14) 0.0077(13) 0.0064(11) 0.0054(12)
C8 0.0120(11) 0.0177(12) 0.0226(12) 0.0057(10) 0.0046(10) -0.0006(9)
C9 0.0177(13) 0.0279(14) 0.0296(14) 0.0099(11) 0.0090(11) -0.0019(10)
C10 0.0213(13) 0.0197(13) 0.0312(14) 0.0031(11) 0.0056(11) -0.0021(10)
C11 0.0157(12) 0.0208(12) 0.0149(11) 0.0001(10) 0.0045(9) -0.0010(10)
C12 0.0205(13) 0.0289(14) 0.0184(12) 0.0005(11) 0.0029(10) 0.0042(11)
C13 0.0263(14) 0.0241(13) 0.0170(11) -0.0005(10) 0.0068(10) 0.0053(11)
C14 0.0104(11) 0.0152(11) 0.0135(10) -0.0004(9) 0.0053(9) -0.0023(9)
C15 0.0133(11) 0.0155(11) 0.0172(11) 0.0014(9) 0.0048(9) 0.0025(9)
C16 0.0183(12) 0.0141(11) 0.0207(12) -0.0004(9) 0.0090(10) 0.0008(9)
C17 0.0118(11) 0.0187(12) 0.0148(11) -0.0030(9) 0.0067(9) -0.0047(9)
C18 0.0109(11) 0.0177(11) 0.0149(11) 0.0019(9) 0.0040(9) 0.0016(9)
C19 0.0103(11) 0.0148(11) 0.0140(10) -0.0005(9) 0.0075(9) -0.0013(9)
C20 0.0181(13) 0.0214(12) 0.0215(12) -0.0051(10) 0.0029(10) -0.0006(10)
C21 0.0141(12) 0.0204(12) 0.0165(11) 0.0010(9) 0.0024(9) 0.0041(9)
C22 0.0259(14) 0.0221(13) 0.0298(14) 0.0034(11) 0.0076(12) 0.0100(11)
C23 0.0113(11) 0.0296(13) 0.0205(12) -0.0022(11) 0.0025(10) 0.0035(10)
C24 0.0181(12) 0.0136(11) 0.0177(11) 0.0014(9) 0.0077(10) -0.0010(9)
C25 0.0149(12) 0.0190(12) 0.0228(12) 0.0003(10) 0.0100(10) -0.0014(9)
C26 0.0267(14) 0.0231(13) 0.0196(12) 0.0018(10) 0.0087(11) -0.0006(10)
C27 0.0089(11) 0.0236(12) 0.0146(11) -0.0004(9) 0.0062(9) 0.0009(9)
C28 0.0067(10) 0.0207(12) 0.0145(11) 0.0024(9) 0.0005(9) 0.0034(9)
C29 0.0130(12) 0.0218(12) 0.0184(11) 0.0053(10) 0.0026(9) 0.0058(10)
C30 0.0172(13) 0.0229(13) 0.0242(13) 0.0005(10) -0.0009(10) 0.0061(10)
C31 0.0154(13) 0.0196(13) 0.0359(15) 0.0080(11) -0.0026(11) 0.0008(10)
C32 0.0088(11) 0.0266(13) 0.0312(14) 0.0121(11) 0.0043(10) 0.0037(10)
C33 0.0083(11) 0.0264(13) 0.0183(11) 0.0049(10) 0.0019(9) 0.0036(9)
C34 0.0125(12) 0.0262(13) 0.0173(11) -0.0048(10) 0.0031(9) -0.0019(10)
C35 0.0150(12) 0.0351(15) 0.0243(13) -0.0133(11) 0.0084(10) -0.0005(11)
C36 0.0139(12) 0.0296(14) 0.0350(15) -0.0164(12) 0.0058(11) 0.0042(11)
C37 0.0178(13) 0.0228(13) 0.0296(14) -0.0071(11) 0.0019(11) 0.0026(10)
C38 0.0125(12) 0.0231(13) 0.0220(12) -0.0047(10) 0.0052(10) -0.0014(10)
C39 0.0082(11) 0.0207(12) 0.0180(11) -0.0063(9) 0.0028(9) -0.0001(9)
C40 0.0117(11) 0.0135(11) 0.0129(10) -0.0003(8) 0.0032(9) -0.0015(8)
C41 0.0127(11) 0.0135(11) 0.0149(11) -0.0047(9) 0.0051(9) -0.0053(9)
C42 0.0145(12) 0.0155(11) 0.0179(11) -0.0014(9) 0.0041(9) -0.0020(9)
C43 0.0132(12) 0.0255(13) 0.0212(12) -0.0044(10) 0.0041(10) -0.0003(10)
C44 0.0153(12) 0.0316(14) 0.0222(12) -0.0022(11) 0.0093(10) -0.0064(10)
C45 0.0225(13) 0.0206(12) 0.0187(12) 0.0002(10) 0.0087(10) -0.0078(10)
C46 0.0159(12) 0.0160(11) 0.0158(11) -0.0031(9) 0.0053(9) -0.0016(9)
C47 0.0164(12) 0.0156(11) 0.0181(11) -0.0007(9) 0.0039(9) -0.0004(9)
C48 0.0233(13) 0.0154(12) 0.0270(13) 0.0028(10) 0.0062(11) 0.0028(10)
C49 0.0230(14) 0.0166(12) 0.0408(16) -0.0026(11) 0.0118(12) 0.0048(10)
C50 0.0191(13) 0.0220(13) 0.0273(13) -0.0051(11) 0.0114(11) -0.0001(10)
C51 0.0149(12) 0.0165(11) 0.0188(11) -0.0011(9) 0.0045(10) -0.0020(9)
C52 0.0113(11) 0.0131(11) 0.0175(11) -0.0035(9) 0.0026(9) -0.0020(9)

_geom_special_details            
;
 All esds (except the esd in the dihedral angle between two l.s. planes)
 are estimated using the full covariance matrix.  The cell esds are taken
 into account individually in the estimation of esds in distances, angles
 and torsion angles; correlations between esds in cell parameters are only
 used when they are defined by crystal symmetry.  An approximate (isotropic)
 treatment of cell esds is used for estimating esds involving l.s. planes.
;
loop_
_geom_bond_atom_site_label_1
_geom_bond_atom_site_label_2
_geom_bond_distance
_geom_bond_site_symmetry_2
_geom_bond_publ_flag
Ti1 P1 2.7025(8) . ?
Ti1 P2 2.6254(9) . ?
Ti1 O1 1.8329(15) . ?
Ti1 O2 1.8832(15) . ?
Ti1 N1 2.0119(18) . ?
Ti1 C40 2.162(2) . ?
S1 C33 1.769(2) . ?
S1 C34 1.772(2) . ?
S2 C46 1.772(2) . ?
S2 C47 1.764(2) . ?
P1 C6 1.827(2) . ?
P1 C8 1.850(2) . ?
P1 C11 1.858(2) . ?
P2 C19 1.808(2) . ?
P2 C21 1.849(2) . ?
P2 C24 1.865(2) . ?
O1 C27 1.397(2) . ?
O2 C40 1.375(2) . ?
N1 C1 1.419(3) . ?
N1 C14 1.408(3) . ?
C1 C2 1.400(3) . ?
C1 C6 1.405(3) . ?
C2 C3 1.380(3) . ?
C3 C4 1.389(3) . ?
C4 C5 1.389(3) . ?
C4 C7 1.508(3) . ?
C5 C6 1.402(3) . ?
C8 C9 1.526(3) . ?
C8 C10 1.518(3) . ?
C11 C12 1.522(3) . ?
C11 C13 1.536(3) . ?
C14 C15 1.399(3) . ?
C14 C19 1.411(3) . ?
C15 C16 1.381(3) . ?
C16 C17 1.389(3) . ?
C17 C18 1.390(3) . ?
C17 C20 1.499(3) . ?
C18 C19 1.397(3) . ?
C21 C22 1.531(3) . ?
C21 C23 1.530(3) . ?
C24 C25 1.537(3) . ?
C24 C26 1.532(3) . ?
C27 C28 1.510(3) . ?
C27 C39 1.519(3) . ?
C28 C29 1.386(3) . ?
C28 C33 1.397(3) . ?
C29 C30 1.384(3) . ?
C30 C31 1.390(3) . ?
C31 C32 1.375(3) . ?
C32 C33 1.386(3) . ?
C34 C35 1.392(3) . ?
C34 C39 1.395(3) . ?
C35 C36 1.379(4) . ?
C36 C37 1.388(3) . ?
C37 C38 1.393(3) . ?
C38 C39 1.377(3) . ?
C40 C41 1.476(3) . ?
C40 C52 1.480(3) . ?
C41 C42 1.400(3) . ?
C41 C46 1.399(3) . ?
C42 C43 1.386(3) . ?
C43 C44 1.376(3) . ?
C44 C45 1.390(3) . ?
C45 C46 1.388(3) . ?
C47 C48 1.390(3) . ?
C47 C52 1.395(3) . ?
C48 C49 1.388(3) . ?
C49 C50 1.368(3) . ?
C50 C51 1.384(3) . ?
C51 C52 1.396(3) . ?

loop_
_geom_angle_atom_site_label_1
_geom_angle_atom_site_label_2
_geom_angle_atom_site_label_3
_geom_angle
_geom_angle_site_symmetry_1
_geom_angle_site_symmetry_3
_geom_angle_publ_flag
P2 Ti1 P1 147.23(2) . . ?
O1 Ti1 P1 99.42(5) . . ?
O1 Ti1 P2 90.13(5) . . ?
O1 Ti1 O2 111.04(7) . . ?
O1 Ti1 N1 124.70(7) . . ?
O1 Ti1 C40 114.71(8) . . ?
O2 Ti1 P1 72.64(5) . . ?
O2 Ti1 P2 132.62(5) . . ?
O2 Ti1 N1 118.70(7) . . ?
O2 Ti1 C40 38.97(7) . . ?
N1 Ti1 P1 75.01(5) . . ?
N1 Ti1 P2 73.81(5) . . ?
N1 Ti1 C40 118.82(8) . . ?
C40 Ti1 P1 109.95(6) . . ?
C40 Ti1 P2 93.86(6) . . ?
C33 S1 C34 97.23(11) . . ?
C47 S2 C46 101.56(11) . . ?
C6 P1 Ti1 88.18(7) . . ?
C6 P1 C8 101.03(10) . . ?
C6 P1 C11 106.64(10) . . ?
C8 P1 Ti1 133.97(8) . . ?
C8 P1 C11 106.02(10) . . ?
C11 P1 Ti1 114.31(8) . . ?
C19 P2 Ti1 94.97(7) . . ?
C19 P2 C21 106.99(10) . . ?
C19 P2 C24 102.52(10) . . ?
C21 P2 Ti1 124.14(7) . . ?
C21 P2 C24 104.37(10) . . ?
C24 P2 Ti1 120.27(8) . . ?
C27 O1 Ti1 142.35(14) . . ?
C40 O2 Ti1 81.54(11) . . ?
C1 N1 Ti1 116.44(13) . . ?
C14 N1 Ti1 124.52(14) . . ?
C14 N1 C1 119.02(17) . . ?
C2 C1 N1 121.40(19) . . ?
C2 C1 C6 118.8(2) . . ?
C6 C1 N1 119.60(18) . . ?
C3 C2 C1 120.7(2) . . ?
C2 C3 C4 121.5(2) . . ?
C3 C4 C5 118.0(2) . . ?
C3 C4 C7 120.4(2) . . ?
C5 C4 C7 121.6(2) . . ?
C4 C5 C6 121.9(2) . . ?
C1 C6 P1 115.30(16) . . ?
C5 C6 P1 125.54(17) . . ?
C5 C6 C1 119.13(19) . . ?
C9 C8 P1 111.55(16) . . ?
C10 C8 P1 111.19(16) . . ?
C10 C8 C9 110.4(2) . . ?
C12 C11 P1 116.76(17) . . ?
C12 C11 C13 109.33(18) . . ?
C13 C11 P1 110.29(16) . . ?
N1 C14 C19 118.07(19) . . ?
C15 C14 N1 123.7(2) . . ?
C15 C14 C19 118.2(2) . . ?
C16 C15 C14 120.2(2) . . ?
C15 C16 C17 122.5(2) . . ?
C16 C17 C18 117.4(2) . . ?
C16 C17 C20 121.7(2) . . ?
C18 C17 C20 120.9(2) . . ?
C17 C18 C19 121.6(2) . . ?
C14 C19 P2 113.29(16) . . ?
C18 C19 P2 126.45(17) . . ?
C18 C19 C14 120.1(2) . . ?
C22 C21 P2 109.02(17) . . ?
C23 C21 P2 112.34(16) . . ?
C23 C21 C22 111.29(19) . . ?
C25 C24 P2 110.53(15) . . ?
C26 C24 P2 114.02(16) . . ?
C26 C24 C25 110.20(18) . . ?
O1 C27 C28 112.19(18) . . ?
O1 C27 C39 112.75(18) . . ?
C28 C27 C39 108.55(18) . . ?
C29 C28 C27 123.2(2) . . ?
C29 C28 C33 118.9(2) . . ?
C33 C28 C27 118.00(19) . . ?
C30 C29 C28 120.5(2) . . ?
C29 C30 C31 119.9(2) . . ?
C32 C31 C30 120.3(2) . . ?
C31 C32 C33 119.6(2) . . ?
C28 C33 S1 118.72(18) . . ?
C32 C33 S1 120.55(18) . . ?
C32 C33 C28 120.7(2) . . ?
C35 C34 S1 120.05(18) . . ?
C35 C34 C39 120.9(2) . . ?
C39 C34 S1 119.06(18) . . ?
C36 C35 C34 119.4(2) . . ?
C35 C36 C37 120.2(2) . . ?
C36 C37 C38 119.9(2) . . ?
C39 C38 C37 120.6(2) . . ?
C34 C39 C27 117.6(2) . . ?
C38 C39 C27 123.5(2) . . ?
C38 C39 C34 119.0(2) . . ?
O2 C40 Ti1 59.48(10) . . ?
O2 C40 C41 113.58(18) . . ?
O2 C40 C52 114.65(17) . . ?
C41 C40 Ti1 121.53(15) . . ?
C41 C40 C52 118.07(18) . . ?
C52 C40 Ti1 115.46(15) . . ?
C42 C41 C40 120.5(2) . . ?
C46 C41 C40 122.0(2) . . ?
C46 C41 C42 117.4(2) . . ?
C43 C42 C41 121.7(2) . . ?
C44 C43 C42 120.3(2) . . ?
C43 C44 C45 119.1(2) . . ?
C46 C45 C44 120.9(2) . . ?
C41 C46 S2 121.32(17) . . ?
C45 C46 S2 118.05(17) . . ?
C45 C46 C41 120.6(2) . . ?
C48 C47 S2 116.94(17) . . ?
C48 C47 C52 121.5(2) . . ?
C52 C47 S2 121.55(17) . . ?
C49 C48 C47 119.5(2) . . ?
C50 C49 C48 120.1(2) . . ?
C49 C50 C51 120.1(2) . . ?
C50 C51 C52 121.6(2) . . ?
C47 C52 C40 122.14(19) . . ?
C47 C52 C51 117.1(2) . . ?
C51 C52 C40 120.7(2) . . ?

loop_
_geom_torsion_atom_site_label_1
_geom_torsion_atom_site_label_2
_geom_torsion_atom_site_label_3
_geom_torsion_atom_site_label_4
_geom_torsion
_geom_torsion_site_symmetry_1
_geom_torsion_site_symmetry_2
_geom_torsion_site_symmetry_3
_geom_torsion_site_symmetry_4
_geom_torsion_publ_flag
Ti1 P1 C6 C1 32.47(16) . . . . ?
Ti1 P1 C6 C5 -149.8(2) . . . . ?
Ti1 P1 C8 C9 80.97(19) . . . . ?
Ti1 P1 C8 C10 -42.8(2) . . . . ?
Ti1 P1 C11 C12 175.80(14) . . . . ?
Ti1 P1 C11 C13 -58.63(17) . . . . ?
Ti1 P2 C19 C14 27.66(15) . . . . ?
Ti1 P2 C19 C18 -156.98(18) . . . . ?
Ti1 P2 C21 C22 -76.47(17) . . . . ?
Ti1 P2 C21 C23 47.37(19) . . . . ?
Ti1 P2 C24 C25 -49.66(17) . . . . ?
Ti1 P2 C24 C26 -174.45(13) . . . . ?
Ti1 O1 C27 C28 95.2(3) . . . . ?
Ti1 O1 C27 C39 -141.88(19) . . . . ?
Ti1 O2 C40 C41 113.89(16) . . . . ?
Ti1 O2 C40 C52 -106.17(17) . . . . ?
Ti1 N1 C1 C2 137.19(17) . . . . ?
Ti1 N1 C1 C6 -38.1(2) . . . . ?
Ti1 N1 C14 C15 149.31(17) . . . . ?
Ti1 N1 C14 C19 -28.4(3) . . . . ?
Ti1 C40 C41 C42 57.5(3) . . . . ?
Ti1 C40 C41 C46 -126.61(19) . . . . ?
Ti1 C40 C52 C47 125.54(19) . . . . ?
Ti1 C40 C52 C51 -56.8(2) . . . . ?
S1 C34 C35 C36 179.76(18) . . . . ?
S1 C34 C39 C27 0.4(3) . . . . ?
S1 C34 C39 C38 -178.89(17) . . . . ?
S2 C47 C48 C49 179.74(19) . . . . ?
S2 C47 C52 C40 -0.5(3) . . . . ?
S2 C47 C52 C51 -178.17(17) . . . . ?
P1 Ti1 O1 C27 -12.2(2) . . . . ?
P1 Ti1 O2 C40 -162.68(11) . . . . ?
P2 Ti1 O1 C27 -160.7(2) . . . . ?
P2 Ti1 O2 C40 -7.25(13) . . . . ?
O1 Ti1 O2 C40 103.68(12) . . . . ?
O1 C27 C28 C29 -0.6(3) . . . . ?
O1 C27 C28 C33 179.63(19) . . . . ?
O1 C27 C39 C34 -177.45(19) . . . . ?
O1 C27 C39 C38 1.8(3) . . . . ?
O2 Ti1 O1 C27 62.7(2) . . . . ?
O2 C40 C41 C42 -10.0(3) . . . . ?
O2 C40 C41 C46 165.86(19) . . . . ?
O2 C40 C52 C47 -168.06(19) . . . . ?
O2 C40 C52 C51 9.6(3) . . . . ?
N1 Ti1 O1 C27 -90.4(2) . . . . ?
N1 Ti1 O2 C40 -101.37(12) . . . . ?
N1 C1 C2 C3 -175.1(2) . . . . ?
N1 C1 C6 P1 -7.3(3) . . . . ?
N1 C1 C6 C5 174.78(19) . . . . ?
N1 C14 C15 C16 -177.46(19) . . . . ?
N1 C14 C19 P2 -8.5(2) . . . . ?
N1 C14 C19 C18 175.79(19) . . . . ?
C1 N1 C14 C15 -29.4(3) . . . . ?
C1 N1 C14 C19 152.90(19) . . . . ?
C1 C2 C3 C4 0.4(3) . . . . ?
C2 C1 C6 P1 177.20(16) . . . . ?
C2 C1 C6 C5 -0.7(3) . . . . ?
C2 C3 C4 C5 -0.4(4) . . . . ?
C2 C3 C4 C7 -179.8(2) . . . . ?
C3 C4 C5 C6 0.0(4) . . . . ?
C4 C5 C6 P1 -177.05(18) . . . . ?
C4 C5 C6 C1 0.6(3) . . . . ?
C6 P1 C8 C9 179.19(17) . . . . ?
C6 P1 C8 C10 55.46(18) . . . . ?
C6 P1 C11 C12 80.14(19) . . . . ?
C6 P1 C11 C13 -154.28(15) . . . . ?
C6 C1 C2 C3 0.2(3) . . . . ?
C7 C4 C5 C6 179.3(2) . . . . ?
C8 P1 C6 C1 -102.08(17) . . . . ?
C8 P1 C6 C5 75.6(2) . . . . ?
C8 P1 C11 C12 -26.9(2) . . . . ?
C8 P1 C11 C13 98.65(17) . . . . ?
C11 P1 C6 C1 147.33(16) . . . . ?
C11 P1 C6 C5 -35.0(2) . . . . ?
C11 P1 C8 C9 -69.74(19) . . . . ?
C11 P1 C8 C10 166.53(16) . . . . ?
C14 N1 C1 C2 -44.0(3) . . . . ?
C14 N1 C1 C6 140.7(2) . . . . ?
C14 C15 C16 C17 1.7(3) . . . . ?
C15 C14 C19 P2 173.65(16) . . . . ?
C15 C14 C19 C18 -2.0(3) . . . . ?
C15 C16 C17 C18 -1.7(3) . . . . ?
C15 C16 C17 C20 -179.3(2) . . . . ?
C16 C17 C18 C19 -0.2(3) . . . . ?
C17 C18 C19 P2 -173.02(16) . . . . ?
C17 C18 C19 C14 2.1(3) . . . . ?
C19 P2 C21 C22 175.08(15) . . . . ?
C19 P2 C21 C23 -61.08(18) . . . . ?
C19 P2 C24 C25 53.77(17) . . . . ?
C19 P2 C24 C26 -71.02(18) . . . . ?
C19 C14 C15 C16 0.2(3) . . . . ?
C20 C17 C18 C19 177.4(2) . . . . ?
C21 P2 C19 C14 155.65(15) . . . . ?
C21 P2 C19 C18 -29.0(2) . . . . ?
C21 P2 C24 C25 165.23(15) . . . . ?
C21 P2 C24 C26 40.44(19) . . . . ?
C24 P2 C19 C14 -94.86(16) . . . . ?
C24 P2 C19 C18 80.5(2) . . . . ?
C24 P2 C21 C22 66.88(18) . . . . ?
C24 P2 C21 C23 -169.27(16) . . . . ?
C27 C28 C29 C30 -178.7(2) . . . . ?
C27 C28 C33 S1 -3.5(3) . . . . ?
C27 C28 C33 C32 177.3(2) . . . . ?
C28 C27 C39 C34 -52.5(3) . . . . ?
C28 C27 C39 C38 126.8(2) . . . . ?
C28 C29 C30 C31 1.1(3) . . . . ?
C29 C28 C33 S1 176.71(17) . . . . ?
C29 C28 C33 C32 -2.5(3) . . . . ?
C29 C30 C31 C32 -1.9(4) . . . . ?
C30 C31 C32 C33 0.5(4) . . . . ?
C31 C32 C33 S1 -177.48(18) . . . . ?
C31 C32 C33 C28 1.7(3) . . . . ?
C33 S1 C34 C35 -137.1(2) . . . . ?
C33 S1 C34 C39 42.4(2) . . . . ?
C33 C28 C29 C30 1.1(3) . . . . ?
C34 S1 C33 C28 -40.7(2) . . . . ?
C34 S1 C33 C32 138.5(2) . . . . ?
C34 C35 C36 C37 -0.9(4) . . . . ?
C35 C34 C39 C27 179.9(2) . . . . ?
C35 C34 C39 C38 0.6(3) . . . . ?
C35 C36 C37 C38 0.7(4) . . . . ?
C36 C37 C38 C39 0.2(4) . . . . ?
C37 C38 C39 C27 179.9(2) . . . . ?
C37 C38 C39 C34 -0.8(3) . . . . ?
C39 C27 C28 C29 -125.9(2) . . . . ?
C39 C27 C28 C33 54.4(3) . . . . ?
C39 C34 C35 C36 0.3(4) . . . . ?
C40 Ti1 O1 C27 105.0(2) . . . . ?
C40 C41 C42 C43 177.4(2) . . . . ?
C40 C41 C46 S2 5.1(3) . . . . ?
C40 C41 C46 C45 -175.5(2) . . . . ?
C41 C40 C52 C47 -30.0(3) . . . . ?
C41 C40 C52 C51 147.6(2) . . . . ?
C41 C42 C43 C44 -1.7(3) . . . . ?
C42 C41 C46 S2 -178.85(16) . . . . ?
C42 C41 C46 C45 0.5(3) . . . . ?
C42 C43 C44 C45 0.2(3) . . . . ?
C43 C44 C45 C46 1.6(4) . . . . ?
C44 C45 C46 S2 177.41(18) . . . . ?
C44 C45 C46 C41 -1.9(3) . . . . ?
C46 S2 C47 C48 -153.77(19) . . . . ?
C46 S2 C47 C52 26.5(2) . . . . ?
C46 C41 C42 C43 1.3(3) . . . . ?
C47 S2 C46 C41 -28.9(2) . . . . ?
C47 S2 C46 C45 151.78(18) . . . . ?
C47 C48 C49 C50 -0.8(4) . . . . ?
C48 C47 C52 C40 179.8(2) . . . . ?
C48 C47 C52 C51 2.1(3) . . . . ?
C48 C49 C50 C51 0.5(4) . . . . ?
C49 C50 C51 C52 1.1(4) . . . . ?
C50 C51 C52 C40 179.8(2) . . . . ?
C50 C51 C52 C47 -2.4(3) . . . . ?
C52 C40 C41 C42 -148.5(2) . . . . ?
C52 C40 C41 C46 27.4(3) . . . . ?
C52 C47 C48 C49 -0.6(4) . . . . ?

_olex2_submission_special_instructions 'No special instructions were received'
_exptl_crystal_recrystallization_method 
'Re-crystallisation from solvent: toluene/hexane'
_chemical_properties_physical    Air-sensitive,Moisture-sensitive
####################################################################### 
# 
# This file contains crystal structure data downloaded from the 
# Cambridge Structural Database (CSD) hosted by the Cambridge 
# Crystallographic Data Centre (CCDC).
# 
# Full information about CCDC data access policies and citation 
# guidelines are available at http://www.ccdc.cam.ac.uk/access/V1 
# 
# Audit and citation data items may have been added by the CCDC. 
# Please retain this information to preserve the provenance of 
# this file and to allow appropriate attribution of the data. 
# 
#######################################################################

data_UP9293
_database_code_depnum_ccdc_archive 'CCDC 1590108'
_audit_update_record             
;
2017-12-08 deposited with the CCDC.
2018-02-13 downloaded from the CCDC.
;

_audit_creation_date             2017-09-23
_audit_creation_method           
;
Olex2 1.2
(compiled 2017.07.20 svn.r3457 for OlexSys, GUI svn.r5370)
;
_shelx_SHELXL_version_number     2014/7
_chemical_formula_moiety         'C46 H57 N5 P2 Ti, C10 H8 N2'
_chemical_formula_sum            'C56 H65 N7 P2 Ti'
_chemical_formula_weight         945.99

loop_
_atom_type_symbol
_atom_type_description
_atom_type_scat_dispersion_real
_atom_type_scat_dispersion_imag
_atom_type_scat_source
C C 0.0033 0.0016 'International Tables Vol C Tables 4.2.6.8 and 6.1.1.4'
H H 0.0000 0.0000 'International Tables Vol C Tables 4.2.6.8 and 6.1.1.4'
N N 0.0061 0.0033 'International Tables Vol C Tables 4.2.6.8 and 6.1.1.4'
P P 0.1023 0.0942 'International Tables Vol C Tables 4.2.6.8 and 6.1.1.4'
Ti Ti 0.2776 0.4457 'International Tables Vol C Tables 4.2.6.8 and 6.1.1.4'

_shelx_space_group_comment       
;
The symmetry employed for this shelxl refinement is uniquely defined
by the following loop, which should always be used as a source of
symmetry information in preference to the above space-group names.
They are only intended as comments.
;
_space_group_crystal_system      monoclinic
_space_group_IT_number           14
_space_group_name_H-M_alt        'P 1 21/n 1'
_space_group_name_Hall           '-P 2yn'
loop_
_space_group_symop_operation_xyz
'x, y, z'
'-x+1/2, y+1/2, -z+1/2'
'-x, -y, -z'
'x-1/2, -y-1/2, z-1/2'

_cell_length_a                   11.835(2)
_cell_length_b                   19.146(3)
_cell_length_c                   22.470(4)
_cell_angle_alpha                90
_cell_angle_beta                 102.101(8)
_cell_angle_gamma                90
_cell_volume                     4978.4(16)
_cell_formula_units_Z            4
_cell_measurement_reflns_used    9614
_cell_measurement_temperature    100(1)
_cell_measurement_theta_max      27.562
_cell_measurement_theta_min      2.510
_exptl_absorpt_coefficient_mu    0.281
_exptl_absorpt_correction_T_max  0.7456
_exptl_absorpt_correction_T_min  0.7037
_exptl_absorpt_correction_type   multi-scan
_exptl_absorpt_process_details   'SADABS v2014/4'
_exptl_crystal_colour            violet
_exptl_crystal_density_diffrn    1.262
_exptl_crystal_description       prism
_exptl_crystal_F_000             2008
_exptl_crystal_size_max          0.22
_exptl_crystal_size_mid          0.20
_exptl_crystal_size_min          0.11
_diffrn_reflns_av_R_equivalents  0.0424
_diffrn_reflns_av_unetI/netI     0.0330
_diffrn_reflns_Laue_measured_fraction_full 1.000
_diffrn_reflns_Laue_measured_fraction_max 0.993
_diffrn_reflns_limit_h_max       14
_diffrn_reflns_limit_h_min       -15
_diffrn_reflns_limit_k_max       23
_diffrn_reflns_limit_k_min       -24
_diffrn_reflns_limit_l_max       26
_diffrn_reflns_limit_l_min       -29
_diffrn_reflns_number            102515
_diffrn_reflns_point_group_measured_fraction_full 1.000
_diffrn_reflns_point_group_measured_fraction_max 0.993
_diffrn_reflns_theta_full        25.242
_diffrn_reflns_theta_max         27.635
_diffrn_reflns_theta_min         1.411
_diffrn_ambient_temperature      100(1)
_diffrn_detector_area_resol_mean ?
_diffrn_measured_fraction_theta_full 1.000
_diffrn_measured_fraction_theta_max 0.993
_diffrn_measurement_device       'CCD area detector'
_diffrn_measurement_device_type  'Bruker APEXII'
_diffrn_measurement_method       '\w and \f scans'
_diffrn_radiation_monochromator  graphite
_diffrn_radiation_type           MoK\a
_diffrn_radiation_wavelength     0.71073
_diffrn_source                   'sealed tube'
_reflns_number_gt                8856
_reflns_number_total             11521
_reflns_threshold_expression     'I > 2\s(I)'
_computing_data_collection       'Bruker APEX2 v2014.11-0'
_computing_data_reduction        'Bruker SAINT v8.34A'
_computing_publication_material  'Olex2 (Dolomanov et al., 2009)'
_computing_structure_refinement  'ShelXL (Sheldrick, 2015)'
_computing_structure_solution    'SHELXS-97 (Sheldrick, 2008)'
_refine_diff_density_max         0.414
_refine_diff_density_min         -0.460
_refine_diff_density_rms         0.053
_refine_ls_extinction_coef       .
_refine_ls_extinction_method     none
_refine_ls_goodness_of_fit_ref   1.033
_refine_ls_hydrogen_treatment    mixed
_refine_ls_matrix_type           full
_refine_ls_number_parameters     651
_refine_ls_number_reflns         11521
_refine_ls_number_restraints     43
_refine_ls_R_factor_all          0.0635
_refine_ls_R_factor_gt           0.0409
_refine_ls_restrained_S_all      1.033
_refine_ls_shift/su_max          0.001
_refine_ls_shift/su_mean         0.000
_refine_ls_structure_factor_coef Fsqd
_refine_ls_weighting_details     
'w=1/[\s^2^(Fo^2^)+(0.0401P)^2^+3.4070P] where P=(Fo^2^+2Fc^2^)/3'
_refine_ls_weighting_scheme      calc
_refine_ls_wR_factor_gt          0.0911
_refine_ls_wR_factor_ref         0.1012
_refine_special_details          ?
_atom_sites_solution_hydrogens   mixed
_atom_sites_solution_primary     geom
_atom_sites_solution_secondary   direct

loop_
_atom_site_label
_atom_site_type_symbol
_atom_site_fract_x
_atom_site_fract_y
_atom_site_fract_z
_atom_site_U_iso_or_equiv
_atom_site_adp_type
_atom_site_occupancy
_atom_site_site_symmetry_order
_atom_site_calc_flag
_atom_site_refinement_flags_posn
_atom_site_refinement_flags_adp
_atom_site_refinement_flags_occupancy
_atom_site_disorder_assembly
_atom_site_disorder_group
Ti1 Ti 0.29531(3) 0.26374(2) 0.45574(2) 0.01846(8) Uani 1 1 d . . . . .
P1 P 0.10747(4) 0.33163(2) 0.46587(2) 0.02363(11) Uani 1 1 d . . . . .
P2 P 0.08007(4) 0.09580(2) 0.37511(2) 0.01884(10) Uani 1 1 d . . . . .
N1 N 0.18703(12) 0.24494(7) 0.37266(6) 0.0167(3) Uani 1 1 d . . . . .
N2 N 0.29077(12) 0.17454(7) 0.50670(6) 0.0206(3) Uani 1 1 d . . . . .
N3 N 0.44205(12) 0.20407(7) 0.44189(6) 0.0188(3) Uani 1 1 d . . . . .
N4 N 0.40034(13) 0.30971(8) 0.53502(6) 0.0237(3) Uani 1 1 d . . . . .
N5 N 0.37159(13) 0.35215(7) 0.42468(7) 0.0225(3) Uani 1 1 d . . . . .
C1 C 0.10155(14) 0.29213(8) 0.34650(8) 0.0180(3) Uani 1 1 d . . . . .
C2 C 0.05772(14) 0.34034(9) 0.38413(8) 0.0208(4) Uani 1 1 d . . . . .
C3 C -0.02242(15) 0.39081(9) 0.35789(8) 0.0250(4) Uani 1 1 d . . . . .
H3 H -0.0490 0.4233 0.3838 0.030 Uiso 1 1 calc R . . . .
C4 C -0.06500(15) 0.39558(9) 0.29569(9) 0.0263(4) Uani 1 1 d . . . . .
C5 C -0.02397(15) 0.34698(9) 0.25913(8) 0.0256(4) Uani 1 1 d . . . . .
H5 H -0.0522 0.3484 0.2163 0.031 Uiso 1 1 calc R . . . .
C6 C 0.05673(15) 0.29685(9) 0.28341(8) 0.0209(4) Uani 1 1 d . . . . .
H6 H 0.0826 0.2648 0.2569 0.025 Uiso 1 1 calc R . . . .
C7 C -0.15323(18) 0.45044(11) 0.26960(10) 0.0357(5) Uani 1 1 d . . . . .
H7A H -0.1878 0.4696 0.3021 0.054 Uiso 1 1 calc GR . . . .
H7B H -0.2137 0.4293 0.2383 0.054 Uiso 1 1 calc GR . . . .
H7C H -0.1154 0.4880 0.2515 0.054 Uiso 1 1 calc GR . . . .
C8 C 0.22342(13) 0.19421(8) 0.33330(7) 0.0153(3) Uani 1 1 d . . . . .
C9 C 0.18906(13) 0.12358(8) 0.33244(7) 0.0154(3) Uani 1 1 d . . . . .
C10 C 0.23791(14) 0.07663(9) 0.29693(8) 0.0195(3) Uani 1 1 d . . . . .
H10 H 0.2161 0.0289 0.2968 0.023 Uiso 1 1 calc R . . . .
C11 C 0.31620(15) 0.09626(9) 0.26203(8) 0.0221(4) Uani 1 1 d . . . . .
C12 C 0.34554(15) 0.16630(9) 0.26208(8) 0.0228(4) Uani 1 1 d . . . . .
H12 H 0.3975 0.1818 0.2379 0.027 Uiso 1 1 calc R . . . .
C13 C 0.30019(15) 0.21390(9) 0.29687(8) 0.0208(4) Uani 1 1 d . . . . .
H13 H 0.3219 0.2616 0.2960 0.025 Uiso 1 1 calc R . . . .
C14 C 0.3652(2) 0.04356(11) 0.22423(10) 0.0388(5) Uani 1 1 d . . . . .
H14A H 0.4090 0.0081 0.2510 0.058 Uiso 1 1 calc GR . . . .
H14B H 0.4165 0.0673 0.2017 0.058 Uiso 1 1 calc GR . . . .
H14C H 0.3019 0.0211 0.1955 0.058 Uiso 1 1 calc GR . . . .
C15 C -0.01924(17) 0.29513(11) 0.49254(9) 0.0311(4) Uani 1 1 d . . . . .
H15 H 0.0085 0.2802 0.5358 0.037 Uiso 1 1 calc R . . . .
C16 C -0.06207(17) 0.23006(11) 0.45589(10) 0.0348(5) Uani 1 1 d . . . . .
H16A H -0.1173 0.2053 0.4753 0.052 Uiso 1 1 calc GR . . . .
H16B H 0.0036 0.1994 0.4543 0.052 Uiso 1 1 calc GR . . . .
H16C H -0.1001 0.2435 0.4145 0.052 Uiso 1 1 calc GR . . . .
C17 C -0.1202(2) 0.34561(13) 0.49109(11) 0.0465(6) Uani 1 1 d . . . . .
H17A H -0.1446 0.3650 0.4500 0.070 Uiso 1 1 calc GR . . . .
H17B H -0.0957 0.3836 0.5201 0.070 Uiso 1 1 calc GR . . . .
H17C H -0.1850 0.3205 0.5022 0.070 Uiso 1 1 calc GR . . . .
C18A C 0.1077(17) 0.4172(10) 0.5014(9) 0.026(2) Uani 0.48(5) 1 d . U P A 1
H18A H 0.0287 0.4380 0.4889 0.031 Uiso 0.48(5) 1 calc R . P A 1
C19A C 0.1925(16) 0.4631(8) 0.4775(10) 0.034(3) Uani 0.48(5) 1 d . U P A 1
H19A H 0.1710 0.4648 0.4329 0.051 Uiso 0.48(5) 1 calc R . P A 1
H19B H 0.1908 0.5103 0.4940 0.051 Uiso 0.48(5) 1 calc R . P A 1
H19C H 0.2705 0.4437 0.4900 0.051 Uiso 0.48(5) 1 calc R . P A 1
C20A C 0.1398(16) 0.4134(9) 0.5719(8) 0.039(3) Uani 0.48(5) 1 d . U P A 1
H20A H 0.0841 0.3836 0.5866 0.059 Uiso 0.48(5) 1 calc R . P A 1
H20B H 0.2176 0.3939 0.5849 0.059 Uiso 0.48(5) 1 calc R . P A 1
H20C H 0.1379 0.4605 0.5889 0.059 Uiso 0.48(5) 1 calc R . P A 1
C18B C 0.1267(15) 0.4263(9) 0.4916(7) 0.023(2) Uani 0.52(5) 1 d . U P A 2
H18B H 0.0492 0.4492 0.4808 0.028 Uiso 0.52(5) 1 calc R . P A 2
C19B C 0.2091(13) 0.4685(8) 0.4622(8) 0.030(2) Uani 0.52(5) 1 d . U P A 2
H19D H 0.1826 0.4674 0.4179 0.046 Uiso 0.52(5) 1 calc R . P A 2
H19E H 0.2111 0.5169 0.4765 0.046 Uiso 0.52(5) 1 calc R . P A 2
H19F H 0.2868 0.4482 0.4732 0.046 Uiso 0.52(5) 1 calc R . P A 2
C20B C 0.1628(15) 0.4256(9) 0.5607(6) 0.038(2) Uani 0.52(5) 1 d . U P A 2
H20D H 0.1074 0.3979 0.5777 0.057 Uiso 0.52(5) 1 calc R . P A 2
H20E H 0.2400 0.4049 0.5729 0.057 Uiso 0.52(5) 1 calc R . P A 2
H20F H 0.1643 0.4736 0.5762 0.057 Uiso 0.52(5) 1 calc R . P A 2
C21 C 0.10752(15) 0.00023(9) 0.38386(8) 0.0228(4) Uani 1 1 d . . . . .
H21 H 0.1095 -0.0207 0.3433 0.027 Uiso 1 1 calc R . . . .
C22 C 0.0128(2) -0.03468(11) 0.40999(11) 0.0398(5) Uani 1 1 d . . . . .
H22A H 0.0346 -0.0832 0.4208 0.060 Uiso 1 1 calc GR . . . .
H22B H -0.0598 -0.0340 0.3796 0.060 Uiso 1 1 calc GR . . . .
H22C H 0.0027 -0.0094 0.4464 0.060 Uiso 1 1 calc GR . . . .
C23 C 0.22353(17) -0.01106(10) 0.42710(9) 0.0321(4) Uani 1 1 d . . . . .
H23A H 0.2223 0.0107 0.4664 0.048 Uiso 1 1 calc GR . . . .
H23B H 0.2849 0.0101 0.4099 0.048 Uiso 1 1 calc GR . . . .
H23C H 0.2381 -0.0612 0.4329 0.048 Uiso 1 1 calc GR . . . .
C24 C -0.05082(15) 0.10212(10) 0.31137(8) 0.0248(4) Uani 1 1 d . . . . .
H24 H -0.0487 0.1500 0.2939 0.030 Uiso 1 1 calc R . . . .
C25 C -0.05626(16) 0.05179(11) 0.25840(9) 0.0303(4) Uani 1 1 d . . . . .
H25A H -0.0631 0.0038 0.2725 0.045 Uiso 1 1 calc GR . . . .
H25B H 0.0143 0.0562 0.2424 0.045 Uiso 1 1 calc GR . . . .
H25C H -0.1235 0.0630 0.2262 0.045 Uiso 1 1 calc GR . . . .
C26 C -0.16226(16) 0.09862(12) 0.33522(10) 0.0369(5) Uani 1 1 d . . . . .
H26A H -0.2279 0.1106 0.3024 0.055 Uiso 1 1 calc GR . . . .
H26B H -0.1579 0.1318 0.3689 0.055 Uiso 1 1 calc GR . . . .
H26C H -0.1725 0.0512 0.3497 0.055 Uiso 1 1 calc GR . . . .
C27 C 0.2031(2) 0.15655(12) 0.54141(10) 0.0374(5) Uani 1 1 d D . . . .
H27A H 0.1554(18) 0.2016(10) 0.5456(9) 0.036(6) Uiso 1 1 d D . . . .
H27B H 0.142(2) 0.1229(15) 0.5149(14) 0.100(11) Uiso 1 1 d D . . . .
C28 C 0.24523(17) 0.12092(10) 0.59884(9) 0.0291(4) Uani 1 1 d . . . . .
H28 H 0.2048(18) 0.1263(11) 0.6317(10) 0.031(6) Uiso 1 1 d . . . . .
C29 C 0.33716(18) 0.07848(10) 0.60384(9) 0.0324(5) Uani 1 1 d . . . . .
H29 H 0.364(2) 0.0528(13) 0.6390(11) 0.051(7) Uiso 1 1 d . . . . .
C30 C 0.40179(17) 0.07819(9) 0.55794(8) 0.0256(4) Uani 1 1 d . . . . .
H30 H 0.4647(19) 0.0510(12) 0.5610(10) 0.036(6) Uiso 1 1 d . . . . .
C31 C 0.38134(15) 0.12914(9) 0.51345(8) 0.0204(4) Uani 1 1 d . . . . .
C32 C 0.46182(15) 0.14369(9) 0.47402(8) 0.0210(4) Uani 1 1 d . . . . .
C33 C 0.55532(16) 0.10126(10) 0.46973(9) 0.0288(4) Uani 1 1 d . . . . .
H33 H 0.5682 0.0591 0.4924 0.035 Uiso 1 1 calc R . . . .
C34 C 0.62864(17) 0.12020(11) 0.43298(10) 0.0347(5) Uani 1 1 d . . . . .
H34 H 0.6919 0.0911 0.4295 0.042 Uiso 1 1 calc R . . . .
C35 C 0.60951(17) 0.18255(11) 0.40079(9) 0.0323(4) Uani 1 1 d . . . . .
H35 H 0.6595 0.1969 0.3751 0.039 Uiso 1 1 calc R . . . .
C36 C 0.51708(15) 0.22281(10) 0.40695(8) 0.0253(4) Uani 1 1 d . . . . .
H36 H 0.5051 0.2659 0.3857 0.030 Uiso 1 1 calc R . . . .
C37 C 0.40197(18) 0.29063(10) 0.59392(8) 0.0298(4) Uani 1 1 d . . . . .
H37 H 0.3476 0.2568 0.6011 0.036 Uiso 1 1 calc R . . . .
C38 C 0.47745(19) 0.31761(11) 0.64268(9) 0.0371(5) Uani 1 1 d . . . . .
H38 H 0.4733 0.3040 0.6828 0.045 Uiso 1 1 calc R . . . .
C39 C 0.56107(19) 0.36546(11) 0.63325(9) 0.0403(5) Uani 1 1 d . . . . .
H39 H 0.6163 0.3834 0.6667 0.048 Uiso 1 1 calc R . . . .
C40 C 0.56204(18) 0.38603(11) 0.57511(9) 0.0366(5) Uani 1 1 d . . . . .
H40 H 0.6186 0.4184 0.5680 0.044 Uiso 1 1 calc R . . . .
C41 C 0.47946(16) 0.35945(9) 0.52549(8) 0.0266(4) Uani 1 1 d . . . . .
C42 C 0.46628(16) 0.38153(9) 0.46413(8) 0.0263(4) Uani 1 1 d . . . . .
C43 C 0.53799(18) 0.43009(10) 0.44333(10) 0.0352(5) Uani 1 1 d . . . . .
H43 H 0.6036 0.4480 0.4709 0.042 Uiso 1 1 calc R . . . .
C44 C 0.51558(19) 0.45211(10) 0.38446(10) 0.0382(5) Uani 1 1 d . . . . .
H44 H 0.5662 0.4835 0.3702 0.046 Uiso 1 1 calc R . . . .
C45 C 0.41505(18) 0.42692(10) 0.34529(9) 0.0308(4) Uani 1 1 d . . . . .
H45 H 0.3940 0.4433 0.3046 0.037 Uiso 1 1 calc R . . . .
C46 C 0.34855(17) 0.37892(9) 0.36646(8) 0.0273(4) Uani 1 1 d . . . . .
H46 H 0.2813 0.3626 0.3391 0.033 Uiso 1 1 calc R . . . .
N6 N 0.33121(14) 0.35231(9) 0.19830(7) 0.0309(4) Uani 1 1 d . . . . .
C47 C 0.21853(18) 0.36250(11) 0.17836(10) 0.0350(5) Uani 1 1 d . . . . .
H47 H 0.1809 0.3949 0.1997 0.042 Uiso 1 1 calc R . . . .
C48 C 0.15303(18) 0.32900(11) 0.12865(10) 0.0371(5) Uani 1 1 d . . . . .
H48 H 0.0723 0.3372 0.1169 0.045 Uiso 1 1 calc R . . . .
C49 C 0.20698(19) 0.28344(11) 0.09648(10) 0.0373(5) Uani 1 1 d . . . . .
H49 H 0.1646 0.2604 0.0613 0.045 Uiso 1 1 calc R . . . .
C50 C 0.32412(18) 0.27169(11) 0.11620(9) 0.0333(5) Uani 1 1 d . . . . .
H50 H 0.3636 0.2403 0.0949 0.040 Uiso 1 1 calc R . . . .
C51 C 0.38288(16) 0.30626(10) 0.16743(8) 0.0268(4) Uani 1 1 d . . . . .
N7 N 0.55847(15) 0.24477(10) 0.16359(9) 0.0408(4) Uani 1 1 d . . . . .
C52 C 0.50650(17) 0.29143(10) 0.19350(9) 0.0300(4) Uani 1 1 d . . . . .
C53 C 0.56147(18) 0.32196(12) 0.24789(10) 0.0384(5) Uani 1 1 d . . . . .
H53 H 0.5225 0.3553 0.2677 0.046 Uiso 1 1 calc R . . . .
C54 C 0.6740(2) 0.30290(14) 0.27264(12) 0.0502(6) Uani 1 1 d . . . . .
H54 H 0.7137 0.3225 0.3100 0.060 Uiso 1 1 calc R . . . .
C55 C 0.7274(2) 0.25524(14) 0.24241(13) 0.0540(7) Uani 1 1 d . . . . .
H55 H 0.8049 0.2414 0.2584 0.065 Uiso 1 1 calc R . . . .
C56 C 0.6675(2) 0.22786(14) 0.18893(13) 0.0518(7) Uani 1 1 d . . . . .
H56 H 0.7057 0.1948 0.1685 0.062 Uiso 1 1 calc R . . . .

loop_
_atom_site_aniso_label
_atom_site_aniso_U_11
_atom_site_aniso_U_22
_atom_site_aniso_U_33
_atom_site_aniso_U_23
_atom_site_aniso_U_13
_atom_site_aniso_U_12
Ti1 0.01952(16) 0.01601(15) 0.01712(15) -0.00215(12) -0.00236(12) 0.00466(12)
P1 0.0261(2) 0.0203(2) 0.0215(2) -0.00721(18) -0.00173(18) 0.01033(18)
P2 0.0181(2) 0.0181(2) 0.0214(2) -0.00480(17) 0.00651(17) -0.00246(17)
N1 0.0181(7) 0.0136(6) 0.0172(7) -0.0017(5) 0.0006(5) 0.0043(5)
N2 0.0209(7) 0.0200(7) 0.0197(7) 0.0027(6) 0.0018(6) 0.0028(6)
N3 0.0173(7) 0.0182(7) 0.0190(7) 0.0001(6) -0.0004(6) 0.0014(6)
N4 0.0257(8) 0.0224(7) 0.0200(7) -0.0022(6) -0.0025(6) 0.0061(6)
N5 0.0262(8) 0.0149(7) 0.0229(7) -0.0022(6) -0.0029(6) 0.0009(6)
C1 0.0165(8) 0.0138(8) 0.0220(8) -0.0022(6) 0.0005(7) -0.0003(6)
C2 0.0193(8) 0.0186(8) 0.0219(8) -0.0024(7) -0.0019(7) 0.0044(7)
C3 0.0229(9) 0.0191(9) 0.0309(10) -0.0051(7) 0.0008(7) 0.0065(7)
C4 0.0203(9) 0.0226(9) 0.0327(10) 0.0026(8) -0.0020(7) 0.0071(7)
C5 0.0226(9) 0.0260(9) 0.0246(9) 0.0014(7) -0.0031(7) 0.0035(7)
C6 0.0197(8) 0.0188(8) 0.0222(9) -0.0027(7) -0.0001(7) 0.0014(7)
C7 0.0318(11) 0.0340(11) 0.0366(11) 0.0026(9) -0.0036(9) 0.0154(9)
C8 0.0137(8) 0.0149(8) 0.0153(7) -0.0017(6) -0.0013(6) 0.0034(6)
C9 0.0133(7) 0.0163(8) 0.0157(8) -0.0011(6) 0.0007(6) 0.0012(6)
C10 0.0211(8) 0.0140(8) 0.0237(9) -0.0017(7) 0.0051(7) 0.0006(6)
C11 0.0215(9) 0.0226(9) 0.0231(9) -0.0020(7) 0.0068(7) 0.0048(7)
C12 0.0213(9) 0.0262(9) 0.0224(9) 0.0034(7) 0.0083(7) -0.0004(7)
C13 0.0237(9) 0.0161(8) 0.0219(8) 0.0012(7) 0.0031(7) -0.0011(7)
C14 0.0447(13) 0.0312(11) 0.0492(13) -0.0089(10) 0.0295(11) 0.0032(9)
C15 0.0315(11) 0.0369(11) 0.0261(10) -0.0032(8) 0.0089(8) 0.0168(9)
C16 0.0261(10) 0.0443(12) 0.0361(11) -0.0048(9) 0.0115(9) 0.0026(9)
C17 0.0436(13) 0.0552(15) 0.0438(13) 0.0026(11) 0.0165(11) 0.0291(11)
C18A 0.031(4) 0.017(4) 0.031(5) -0.004(3) 0.008(3) 0.006(3)
C19A 0.036(5) 0.021(4) 0.043(5) -0.010(4) 0.004(4) 0.002(3)
C20A 0.050(5) 0.033(4) 0.029(4) -0.014(3) -0.003(3) 0.009(3)
C18B 0.027(5) 0.019(4) 0.022(4) -0.009(3) 0.000(3) 0.007(3)
C19B 0.034(3) 0.015(3) 0.044(5) -0.009(3) 0.012(3) 0.001(2)
C20B 0.054(5) 0.033(5) 0.026(3) -0.013(3) 0.007(3) 0.019(4)
C21 0.0261(9) 0.0187(9) 0.0235(9) -0.0011(7) 0.0052(7) -0.0033(7)
C22 0.0451(13) 0.0295(11) 0.0492(13) 0.0037(10) 0.0199(11) -0.0083(9)
C23 0.0364(11) 0.0255(10) 0.0308(10) 0.0031(8) -0.0011(8) 0.0010(8)
C24 0.0165(8) 0.0252(9) 0.0324(10) -0.0019(8) 0.0046(7) 0.0001(7)
C25 0.0240(10) 0.0379(11) 0.0269(10) -0.0039(8) 0.0003(8) -0.0024(8)
C26 0.0192(9) 0.0424(12) 0.0491(13) -0.0121(10) 0.0072(9) -0.0032(8)
C27 0.0404(12) 0.0444(13) 0.0312(11) 0.0096(10) 0.0160(9) 0.0149(10)
C28 0.0327(11) 0.0277(10) 0.0277(10) 0.0011(8) 0.0082(8) -0.0091(8)
C29 0.0387(11) 0.0268(10) 0.0300(10) 0.0109(8) 0.0030(9) -0.0045(9)
C30 0.0279(10) 0.0177(9) 0.0270(9) 0.0027(7) -0.0039(8) 0.0011(7)
C31 0.0219(9) 0.0176(8) 0.0188(8) -0.0011(7) -0.0023(7) 0.0023(7)
C32 0.0203(8) 0.0183(8) 0.0208(8) -0.0010(7) -0.0040(7) 0.0031(7)
C33 0.0268(10) 0.0234(9) 0.0340(10) 0.0028(8) 0.0016(8) 0.0092(8)
C34 0.0265(10) 0.0357(11) 0.0428(12) 0.0020(9) 0.0095(9) 0.0132(9)
C35 0.0241(10) 0.0399(11) 0.0349(11) 0.0037(9) 0.0106(8) 0.0044(8)
C36 0.0221(9) 0.0251(9) 0.0274(9) 0.0038(7) 0.0024(7) 0.0031(7)
C37 0.0375(11) 0.0274(10) 0.0221(9) -0.0015(8) 0.0007(8) 0.0093(8)
C38 0.0482(13) 0.0351(11) 0.0227(10) -0.0038(8) -0.0045(9) 0.0132(10)
C39 0.0436(13) 0.0376(12) 0.0300(11) -0.0143(9) -0.0146(9) 0.0062(10)
C40 0.0363(11) 0.0300(11) 0.0362(11) -0.0103(9) -0.0087(9) -0.0013(9)
C41 0.0264(9) 0.0207(9) 0.0284(10) -0.0073(7) -0.0042(8) 0.0030(7)
C42 0.0283(10) 0.0179(9) 0.0288(10) -0.0051(7) -0.0029(8) -0.0008(7)
C43 0.0365(11) 0.0232(10) 0.0406(12) -0.0060(9) -0.0041(9) -0.0097(8)
C44 0.0443(13) 0.0247(10) 0.0440(12) 0.0051(9) 0.0058(10) -0.0107(9)
C45 0.0397(11) 0.0189(9) 0.0313(10) 0.0026(8) 0.0016(9) -0.0009(8)
C46 0.0332(10) 0.0189(9) 0.0263(9) -0.0012(7) -0.0018(8) -0.0008(7)
N6 0.0297(9) 0.0308(9) 0.0322(9) 0.0084(7) 0.0063(7) -0.0011(7)
C47 0.0344(11) 0.0302(10) 0.0410(12) 0.0091(9) 0.0096(9) 0.0032(9)
C48 0.0266(10) 0.0359(11) 0.0463(12) 0.0144(10) 0.0021(9) 0.0011(9)
C49 0.0368(12) 0.0351(11) 0.0358(11) 0.0062(9) -0.0021(9) -0.0071(9)
C50 0.0346(11) 0.0321(11) 0.0328(11) 0.0039(9) 0.0062(9) -0.0021(9)
C51 0.0261(9) 0.0273(10) 0.0274(10) 0.0106(8) 0.0063(8) -0.0035(8)
N7 0.0290(9) 0.0455(11) 0.0499(11) 0.0098(9) 0.0129(8) 0.0006(8)
C52 0.0261(10) 0.0305(10) 0.0349(11) 0.0134(8) 0.0097(8) -0.0026(8)
C53 0.0312(11) 0.0408(12) 0.0406(12) 0.0092(10) 0.0015(9) -0.0069(9)
C54 0.0340(12) 0.0601(16) 0.0505(14) 0.0171(12) -0.0052(11) -0.0127(11)
C55 0.0224(11) 0.0600(16) 0.0768(19) 0.0293(14) 0.0039(12) 0.0009(11)
C56 0.0304(12) 0.0513(15) 0.0773(19) 0.0147(13) 0.0194(12) 0.0051(11)

_geom_special_details            
;
 All esds (except the esd in the dihedral angle between two l.s. planes)
 are estimated using the full covariance matrix.  The cell esds are taken
 into account individually in the estimation of esds in distances, angles
 and torsion angles; correlations between esds in cell parameters are only
 used when they are defined by crystal symmetry.  An approximate (isotropic)
 treatment of cell esds is used for estimating esds involving l.s. planes.
;
loop_
_geom_bond_atom_site_label_1
_geom_bond_atom_site_label_2
_geom_bond_distance
_geom_bond_site_symmetry_2
_geom_bond_publ_flag
Ti1 P1 2.6259(7) . ?
Ti1 N1 2.0625(14) . ?
Ti1 N2 2.0632(15) . ?
Ti1 N3 2.1551(15) . ?
Ti1 N4 2.1365(15) . ?
Ti1 N5 2.1051(15) . ?
P1 C2 1.8151(18) . ?
P1 C15 1.864(2) . ?
P1 C18A 1.822(18) . ?
P1 C18B 1.901(17) . ?
P2 C9 1.8397(17) . ?
P2 C21 1.8616(18) . ?
P2 C24 1.8804(18) . ?
N1 C1 1.391(2) . ?
N1 C8 1.439(2) . ?
N2 C27 1.464(3) . ?
N2 C31 1.364(2) . ?
N3 C32 1.357(2) . ?
N3 C36 1.351(2) . ?
N4 C37 1.369(2) . ?
N4 C41 1.383(2) . ?
N5 C42 1.393(2) . ?
N5 C46 1.378(2) . ?
C1 C2 1.421(2) . ?
C1 C6 1.409(2) . ?
C2 C3 1.395(2) . ?
C3 C4 1.386(3) . ?
C4 C5 1.394(3) . ?
C4 C7 1.510(2) . ?
C5 C6 1.383(2) . ?
C8 C9 1.411(2) . ?
C8 C13 1.396(2) . ?
C9 C10 1.404(2) . ?
C10 C11 1.385(2) . ?
C11 C12 1.385(3) . ?
C11 C14 1.511(2) . ?
C12 C13 1.381(2) . ?
C15 C16 1.521(3) . ?
C15 C17 1.532(3) . ?
C18A C19A 1.514(12) . ?
C18A C20A 1.553(17) . ?
C18B C19B 1.520(11) . ?
C18B C20B 1.522(14) . ?
C21 C22 1.524(3) . ?
C21 C23 1.522(3) . ?
C24 C25 1.522(3) . ?
C24 C26 1.526(3) . ?
C27 C28 1.452(3) . ?
C28 C29 1.344(3) . ?
C29 C30 1.407(3) . ?
C30 C31 1.381(2) . ?
C31 C32 1.457(3) . ?
C32 C33 1.392(2) . ?
C33 C34 1.366(3) . ?
C34 C35 1.390(3) . ?
C35 C36 1.369(3) . ?
C37 C38 1.362(3) . ?
C38 C39 1.397(3) . ?
C39 C40 1.367(3) . ?
C40 C41 1.415(2) . ?
C41 C42 1.419(3) . ?
C42 C43 1.403(3) . ?
C43 C44 1.361(3) . ?
C44 C45 1.408(3) . ?
C45 C46 1.359(3) . ?
N6 C47 1.329(3) . ?
N6 C51 1.345(3) . ?
C47 C48 1.377(3) . ?
C48 C49 1.373(3) . ?
C49 C50 1.383(3) . ?
C50 C51 1.382(3) . ?
C51 C52 1.485(3) . ?
N7 C52 1.342(3) . ?
N7 C56 1.337(3) . ?
C52 C53 1.388(3) . ?
C53 C54 1.380(3) . ?
C54 C55 1.369(4) . ?
C55 C56 1.365(4) . ?

loop_
_geom_angle_atom_site_label_1
_geom_angle_atom_site_label_2
_geom_angle_atom_site_label_3
_geom_angle
_geom_angle_site_symmetry_1
_geom_angle_site_symmetry_3
_geom_angle_publ_flag
N1 Ti1 P1 77.77(4) . . ?
N1 Ti1 N2 105.92(6) . . ?
N1 Ti1 N3 98.24(5) . . ?
N1 Ti1 N4 165.72(6) . . ?
N1 Ti1 N5 93.93(6) . . ?
N2 Ti1 P1 103.92(4) . . ?
N2 Ti1 N3 75.93(6) . . ?
N2 Ti1 N4 87.51(6) . . ?
N2 Ti1 N5 155.86(6) . . ?
N3 Ti1 P1 175.85(4) . . ?
N4 Ti1 P1 94.53(4) . . ?
N4 Ti1 N3 89.61(6) . . ?
N5 Ti1 P1 93.46(4) . . ?
N5 Ti1 N3 87.93(6) . . ?
N5 Ti1 N4 74.35(6) . . ?
C2 P1 Ti1 93.37(6) . . ?
C2 P1 C15 104.34(9) . . ?
C2 P1 C18A 109.3(6) . . ?
C2 P1 C18B 102.3(5) . . ?
C15 P1 Ti1 126.53(6) . . ?
C15 P1 C18B 108.2(6) . . ?
C18A P1 Ti1 124.0(6) . . ?
C18A P1 C15 97.1(7) . . ?
C18B P1 Ti1 116.7(5) . . ?
C9 P2 C21 102.32(8) . . ?
C9 P2 C24 98.05(8) . . ?
C21 P2 C24 103.97(8) . . ?
C1 N1 Ti1 121.86(10) . . ?
C1 N1 C8 117.61(13) . . ?
C8 N1 Ti1 117.70(10) . . ?
C27 N2 Ti1 126.47(12) . . ?
C31 N2 Ti1 118.56(12) . . ?
C31 N2 C27 114.79(15) . . ?
C32 N3 Ti1 115.40(12) . . ?
C36 N3 Ti1 126.21(11) . . ?
C36 N3 C32 118.32(15) . . ?
C37 N4 Ti1 125.72(13) . . ?
C37 N4 C41 117.42(15) . . ?
C41 N4 Ti1 116.67(11) . . ?
C42 N5 Ti1 117.21(12) . . ?
C46 N5 Ti1 126.91(12) . . ?
C46 N5 C42 115.24(15) . . ?
N1 C1 C2 119.61(15) . . ?
N1 C1 C6 123.63(15) . . ?
C6 C1 C2 116.73(15) . . ?
C1 C2 P1 117.44(12) . . ?
C3 C2 P1 122.61(14) . . ?
C3 C2 C1 119.93(16) . . ?
C4 C3 C2 122.90(17) . . ?
C3 C4 C5 116.90(16) . . ?
C3 C4 C7 120.87(17) . . ?
C5 C4 C7 122.22(17) . . ?
C6 C5 C4 121.85(17) . . ?
C5 C6 C1 121.65(16) . . ?
C9 C8 N1 122.19(15) . . ?
C13 C8 N1 119.57(14) . . ?
C13 C8 C9 118.15(15) . . ?
C8 C9 P2 120.10(12) . . ?
C10 C9 P2 121.88(12) . . ?
C10 C9 C8 117.99(15) . . ?
C11 C10 C9 123.49(16) . . ?
C10 C11 C14 121.20(16) . . ?
C12 C11 C10 117.35(16) . . ?
C12 C11 C14 121.43(17) . . ?
C13 C12 C11 120.83(16) . . ?
C12 C13 C8 122.12(16) . . ?
C16 C15 P1 109.41(13) . . ?
C16 C15 C17 109.60(18) . . ?
C17 C15 P1 115.67(16) . . ?
C19A C18A P1 107.8(11) . . ?
C19A C18A C20A 110.5(11) . . ?
C20A C18A P1 112.5(11) . . ?
C19B C18B P1 114.9(10) . . ?
C19B C18B C20B 112.3(9) . . ?
C20B C18B P1 107.0(9) . . ?
C22 C21 P2 110.21(13) . . ?
C23 C21 P2 108.72(12) . . ?
C23 C21 C22 109.24(16) . . ?
C25 C24 P2 116.61(13) . . ?
C25 C24 C26 110.43(15) . . ?
C26 C24 P2 111.37(14) . . ?
C28 C27 N2 115.74(18) . . ?
C29 C28 C27 118.65(19) . . ?
C28 C29 C30 119.75(18) . . ?
C31 C30 C29 119.21(18) . . ?
N2 C31 C30 123.02(17) . . ?
N2 C31 C32 114.16(15) . . ?
C30 C31 C32 122.50(16) . . ?
N3 C32 C31 115.12(15) . . ?
N3 C32 C33 120.74(17) . . ?
C33 C32 C31 124.11(16) . . ?
C34 C33 C32 120.11(18) . . ?
C33 C34 C35 119.19(18) . . ?
C36 C35 C34 118.53(19) . . ?
N3 C36 C35 123.07(17) . . ?
C38 C37 N4 123.4(2) . . ?
C37 C38 C39 119.5(2) . . ?
C40 C39 C38 118.83(18) . . ?
C39 C40 C41 120.5(2) . . ?
N4 C41 C40 120.26(18) . . ?
N4 C41 C42 114.55(15) . . ?
C40 C41 C42 125.15(19) . . ?
N5 C42 C41 114.06(16) . . ?
N5 C42 C43 121.16(17) . . ?
C43 C42 C41 124.75(17) . . ?
C44 C43 C42 121.39(18) . . ?
C43 C44 C45 117.93(19) . . ?
C46 C45 C44 119.22(18) . . ?
C45 C46 N5 124.74(17) . . ?
C47 N6 C51 117.04(18) . . ?
N6 C47 C48 124.0(2) . . ?
C49 C48 C47 118.6(2) . . ?
C48 C49 C50 118.7(2) . . ?
C51 C50 C49 119.0(2) . . ?
N6 C51 C50 122.64(18) . . ?
N6 C51 C52 116.02(17) . . ?
C50 C51 C52 121.26(19) . . ?
C56 N7 C52 116.8(2) . . ?
N7 C52 C51 116.54(18) . . ?
N7 C52 C53 122.82(19) . . ?
C53 C52 C51 120.54(19) . . ?
C54 C53 C52 118.6(2) . . ?
C55 C54 C53 118.9(2) . . ?
C56 C55 C54 119.0(2) . . ?
N7 C56 C55 123.9(3) . . ?

loop_
_geom_torsion_atom_site_label_1
_geom_torsion_atom_site_label_2
_geom_torsion_atom_site_label_3
_geom_torsion_atom_site_label_4
_geom_torsion
_geom_torsion_site_symmetry_1
_geom_torsion_site_symmetry_2
_geom_torsion_site_symmetry_3
_geom_torsion_site_symmetry_4
_geom_torsion_publ_flag
Ti1 P1 C2 C1 22.02(14) . . . . ?
Ti1 P1 C2 C3 -159.45(15) . . . . ?
Ti1 P1 C15 C16 -52.81(16) . . . . ?
Ti1 P1 C15 C17 -177.13(12) . . . . ?
Ti1 P1 C18A C19A 45.7(12) . . . . ?
Ti1 P1 C18A C20A -76.5(10) . . . . ?
Ti1 N1 C1 C2 -23.4(2) . . . . ?
Ti1 N1 C1 C6 154.61(13) . . . . ?
Ti1 N1 C8 C9 94.18(16) . . . . ?
Ti1 N1 C8 C13 -82.30(16) . . . . ?
Ti1 N2 C27 C28 -143.16(15) . . . . ?
Ti1 N2 C31 C30 163.13(13) . . . . ?
Ti1 N2 C31 C32 -10.60(19) . . . . ?
Ti1 N3 C32 C31 -0.71(18) . . . . ?
Ti1 N3 C32 C33 -178.84(13) . . . . ?
Ti1 N3 C36 C35 179.20(14) . . . . ?
Ti1 N4 C37 C38 174.31(15) . . . . ?
Ti1 N4 C41 C40 -172.04(14) . . . . ?
Ti1 N4 C41 C42 10.2(2) . . . . ?
Ti1 N5 C42 C41 -16.0(2) . . . . ?
Ti1 N5 C42 C43 165.82(15) . . . . ?
Ti1 N5 C46 C45 -166.00(15) . . . . ?
P1 C2 C3 C4 -176.76(15) . . . . ?
P2 C9 C10 C11 176.97(13) . . . . ?
N1 C1 C2 P1 -5.6(2) . . . . ?
N1 C1 C2 C3 175.79(16) . . . . ?
N1 C1 C6 C5 -176.61(16) . . . . ?
N1 C8 C9 P2 7.9(2) . . . . ?
N1 C8 C9 C10 -173.91(14) . . . . ?
N1 C8 C13 C12 174.52(15) . . . . ?
N2 C27 C28 C29 -31.6(3) . . . . ?
N2 C31 C32 N3 7.1(2) . . . . ?
N2 C31 C32 C33 -174.85(16) . . . . ?
N3 C32 C33 C34 0.1(3) . . . . ?
N4 C37 C38 C39 -2.4(3) . . . . ?
N4 C41 C42 N5 3.5(2) . . . . ?
N4 C41 C42 C43 -178.35(18) . . . . ?
N5 C42 C43 C44 2.3(3) . . . . ?
C1 N1 C8 C9 -104.51(18) . . . . ?
C1 N1 C8 C13 79.01(19) . . . . ?
C1 C2 C3 C4 1.7(3) . . . . ?
C2 P1 C15 C16 52.55(15) . . . . ?
C2 P1 C15 C17 -71.78(17) . . . . ?
C2 P1 C18A C19A -62.5(11) . . . . ?
C2 P1 C18A C20A 175.4(8) . . . . ?
C2 C1 C6 C5 1.5(3) . . . . ?
C2 C3 C4 C5 -0.1(3) . . . . ?
C2 C3 C4 C7 178.97(18) . . . . ?
C3 C4 C5 C6 -0.9(3) . . . . ?
C4 C5 C6 C1 0.2(3) . . . . ?
C6 C1 C2 P1 176.20(13) . . . . ?
C6 C1 C2 C3 -2.4(2) . . . . ?
C7 C4 C5 C6 -179.91(18) . . . . ?
C8 N1 C1 C2 176.09(15) . . . . ?
C8 N1 C1 C6 -5.9(2) . . . . ?
C8 C9 C10 C11 -1.2(2) . . . . ?
C9 P2 C21 C22 -171.31(13) . . . . ?
C9 P2 C21 C23 68.98(14) . . . . ?
C9 P2 C24 C25 65.45(15) . . . . ?
C9 P2 C24 C26 -166.59(14) . . . . ?
C9 C8 C13 C12 -2.1(2) . . . . ?
C9 C10 C11 C12 -0.9(3) . . . . ?
C9 C10 C11 C14 -179.45(17) . . . . ?
C10 C11 C12 C13 1.5(3) . . . . ?
C11 C12 C13 C8 0.0(3) . . . . ?
C13 C8 C9 P2 -175.54(12) . . . . ?
C13 C8 C9 C10 2.6(2) . . . . ?
C14 C11 C12 C13 -179.95(18) . . . . ?
C15 P1 C2 C1 -107.07(14) . . . . ?
C15 P1 C2 C3 71.46(17) . . . . ?
C15 P1 C18A C19A -170.4(9) . . . . ?
C15 P1 C18A C20A 67.4(10) . . . . ?
C18A P1 C2 C1 149.9(7) . . . . ?
C18A P1 C2 C3 -31.5(7) . . . . ?
C18A P1 C15 C16 164.6(6) . . . . ?
C18A P1 C15 C17 40.3(6) . . . . ?
C18B P1 C2 C1 140.2(6) . . . . ?
C18B P1 C2 C3 -41.2(6) . . . . ?
C18B P1 C15 C16 160.9(5) . . . . ?
C18B P1 C15 C17 36.6(5) . . . . ?
C21 P2 C9 C8 -159.20(13) . . . . ?
C21 P2 C9 C10 22.71(15) . . . . ?
C21 P2 C24 C25 -39.45(16) . . . . ?
C21 P2 C24 C26 88.50(15) . . . . ?
C24 P2 C9 C8 94.52(13) . . . . ?
C24 P2 C9 C10 -83.57(14) . . . . ?
C24 P2 C21 C22 -69.65(15) . . . . ?
C24 P2 C21 C23 170.64(13) . . . . ?
C27 N2 C31 C30 -12.2(2) . . . . ?
C27 N2 C31 C32 174.10(16) . . . . ?
C27 C28 C29 C30 10.5(3) . . . . ?
C28 C29 C30 C31 10.3(3) . . . . ?
C29 C30 C31 N2 -9.2(3) . . . . ?
C29 C30 C31 C32 164.04(17) . . . . ?
C30 C31 C32 N3 -166.67(16) . . . . ?
C30 C31 C32 C33 11.4(3) . . . . ?
C31 N2 C27 C28 31.7(3) . . . . ?
C31 C32 C33 C34 -177.84(18) . . . . ?
C32 N3 C36 C35 2.4(3) . . . . ?
C32 C33 C34 C35 0.9(3) . . . . ?
C33 C34 C35 C36 -0.3(3) . . . . ?
C34 C35 C36 N3 -1.4(3) . . . . ?
C36 N3 C32 C31 176.41(15) . . . . ?
C36 N3 C32 C33 -1.7(2) . . . . ?
C37 N4 C41 C40 3.3(3) . . . . ?
C37 N4 C41 C42 -174.49(16) . . . . ?
C37 C38 C39 C40 2.5(3) . . . . ?
C38 C39 C40 C41 0.2(3) . . . . ?
C39 C40 C41 N4 -3.2(3) . . . . ?
C39 C40 C41 C42 174.35(19) . . . . ?
C40 C41 C42 N5 -174.14(18) . . . . ?
C40 C41 C42 C43 4.0(3) . . . . ?
C41 N4 C37 C38 -0.5(3) . . . . ?
C41 C42 C43 C44 -175.7(2) . . . . ?
C42 N5 C46 C45 4.6(3) . . . . ?
C42 C43 C44 C45 2.6(3) . . . . ?
C43 C44 C45 C46 -3.9(3) . . . . ?
C44 C45 C46 N5 0.2(3) . . . . ?
C46 N5 C42 C41 172.51(16) . . . . ?
C46 N5 C42 C43 -5.7(3) . . . . ?
N6 C47 C48 C49 -1.6(3) . . . . ?
N6 C51 C52 N7 179.03(17) . . . . ?
N6 C51 C52 C53 2.6(3) . . . . ?
C47 N6 C51 C50 1.6(3) . . . . ?
C47 N6 C51 C52 -175.17(16) . . . . ?
C47 C48 C49 C50 1.7(3) . . . . ?
C48 C49 C50 C51 -0.1(3) . . . . ?
C49 C50 C51 N6 -1.6(3) . . . . ?
C49 C50 C51 C52 175.07(18) . . . . ?
C50 C51 C52 N7 2.2(3) . . . . ?
C50 C51 C52 C53 -174.29(18) . . . . ?
C51 N6 C47 C48 0.0(3) . . . . ?
C51 C52 C53 C54 175.46(19) . . . . ?
N7 C52 C53 C54 -0.8(3) . . . . ?
C52 N7 C56 C55 -0.2(3) . . . . ?
C52 C53 C54 C55 0.6(3) . . . . ?
C53 C54 C55 C56 -0.3(4) . . . . ?
C54 C55 C56 N7 0.1(4) . . . . ?
C56 N7 C52 C51 -175.83(18) . . . . ?
C56 N7 C52 C53 0.5(3) . . . . ?

_olex2_submission_special_instructions 'No special instructions were received'
_exptl_crystal_recrystallization_method 'Re-crystallisation from solvent: THF'
_chemical_properties_physical    Air-sensitive,Moisture-sensitive
